# Supplementary material for: Mortality of native and invasive ladybirds co-infected by ectoparasitic and entomopathogenic fungi
Source: PeerJ. 2020 Nov 4;8:e10110. doi: 10.7717/peerj.10110 (PMC7648450; doi:10.7717/peerj.10110)
Supplement: Table S2 [file peerj-08-10110-s002.xlsx]

## Sheet: Sheet1
Mortality of native and invasive ladybirds co-infected by ectoparasitic and entomopathogenic fungi
Danny Haelewaters, Thomas Hiller, Emily A. Kemp, Paul S. van Wielink, David I. Shapiro-Ilan, M. Catherine Aime, Oldřich Nedvěd, Donald H. Pfister, Ted E. Cottrell
Table S2. Overview of results for all ladybird specimens in the three bioassays.
Bioassay	Replicate	LB Species	H. virescens?	treatment	treatment_code	number of beetles/treatment	number of beetles alive 14 DAT	% Alive	% Mortality
1	1	Ha	No	Control	H-C	6	6	100	0
1	1	Ha	No	GHA Bb	H-G	6	6	100	0
1	1	Ha	No	N Bb	H-N	6	6	100	0
1	1	Ha	Yes	Control	HHC	10	6	60	40
1	1	Ha	Yes	GHA Bb	HHG	10	9	90	10
1	1	Ha	Yes	N Bb	HHN	10	6	60	40
1	1	Ovn	No	Control	O-C	10	10	100	0
1	1	Ovn	No	GHA Bb	O-G	10	10	100	0
1	1	Ovn	No	N Bb	O-N	10	4	40	60
1	1	Ovn	Yes	Control	OHC	10	4	40	60
1	1	Ovn	Yes	GHA Bb	OHG	10	3	30	70
1	1	Ovn	Yes	N Bb	OHN	10	1	10	90
1	2	Ha	No	Control	H-C	6	6	100	0
1	2	Ha	No	GHA Bb	H-G	6	6	100	0
1	2	Ha	No	N Bb	H-N	6	2	33.3333	66.6667
1	2	Ha	Yes	Control	HHC	10	8	80	20
1	2	Ha	Yes	GHA Bb	HHG	10	6	60	40
1	2	Ha	Yes	N Bb	HHN	10	7	70	30
1	2	Ovn	No	Control	O-C	10	10	100	0
1	2	Ovn	No	GHA Bb	O-G	10	10	100	0
1	2	Ovn	No	N Bb	O-N	10	5	50	50
1	2	Ovn	Yes	Control	OHC	10	6	60	40
1	2	Ovn	Yes	GHA Bb	OHG	10	2	20	80
1	2	Ovn	Yes	N Bb	OHN	10	0	0	100
1	3	Ha	No	Control	H-C	6	6	100	0
1	3	Ha	No	GHA Bb	H-G	6	6	100	0
1	3	Ha	No	N Bb	H-N	6	6	100	0
1	3	Ha	Yes	Control	HHC	10	8	80	20
1	3	Ha	Yes	GHA Bb	HHG	10	8	80	20
1	3	Ha	Yes	N Bb	HHN	10	3	30	70
1	3	Ovn	No	Control	O-C	10	10	100	0
1	3	Ovn	No	GHA Bb	O-G	10	9	90	10
1	3	Ovn	No	N Bb	O-N	10	1	10	90
1	3	Ovn	Yes	Control	OHC	10	8	80	20
1	3	Ovn	Yes	GHA Bb	OHG	9	6	66.6667	33.3333
1	3	Ovn	Yes	N Bb	OHN	10	0	0	100
2	1	Ha	No	Control	H-C	10	8	80	20
2	1	Ha	No	GHA Bb	H-G	10	9	90	10
2	1	Ha	No	Native Bb	H-N	10	7	70	30
2	1	Ha	Yes	Control	HHC	8	3	37.5	62.5
2	1	Ha	Yes	GHA Bb	HHG	8	1	12.5	87.5
2	1	Ha	Yes	Native Bb	HHN	8	3	37.5	62.5
2	1	Ovn	No	Control	O-C	10	10	100	0
2	1	Ovn	No	GHA Bb	O-G	10	4	40	60
2	1	Ovn	No	Native Bb	O-N	10	5	50	50
2	1	Ovn	Yes	Control	OHC	9	6	66.6667	33.3333
2	1	Ovn	Yes	GHA Bb	OHG	9	4	44.4444	55.5556
2	1	Ovn	Yes	Native Bb	OHN	9	1	11.1111	88.8889
2	2	Ha	No	Control	H-C	9	8	88.8889	11.1111
2	2	Ha	No	GHA Bb	H-G	10	10	100	0
2	2	Ha	No	Native Bb	H-N	10	10	100	0
2	2	Ha	Yes	Control	HHC	8	2	25	75
2	2	Ha	Yes	GHA Bb	HHG	8	3	37.5	62.5
2	2	Ha	Yes	Native Bb	HHN	8	2	25	75
2	2	Ovn	No	Control	O-C	10	8	80	20
2	2	Ovn	No	GHA Bb	O-G	10	9	90	10
2	2	Ovn	No	Native Bb	O-N	10	7	70	30
2	2	Ovn	Yes	Control	OHC	9	7	77.7778	22.2222
2	2	Ovn	Yes	GHA Bb	OHG	9	6	66.6667	33.3333
2	2	Ovn	Yes	Native Bb	OHN	9	0	0	100
2	3	Ha	No	Control	H-C	10	9	90	10
2	3	Ha	No	GHA Bb	H-G	10	9	90	10
2	3	Ha	No	Native Bb	H-N	10	10	100	0
2	3	Ha	Yes	Control	HHC	8	1	12.5	87.5
2	3	Ha	Yes	GHA Bb	HHG	7	2	28.5714	71.4286
2	3	Ha	Yes	Native Bb	HHN	8	3	37.5	62.5
2	3	Ovn	No	Control	O-C	10	10	100	0
2	3	Ovn	No	GHA Bb	O-G	10	8	80	20
2	3	Ovn	No	Native Bb	O-N	10	7	70	30
2	3	Ovn	Yes	Control	OHC	9	8	88.8889	11.1111
2	3	Ovn	Yes	GHA Bb	OHG	9	2	22.2222	77.7778
2	3	Ovn	Yes	Native Bb	OHN	9	2	22.2222	77.7778
3	1	Ha	No	Control	H-C	10	10	100	0
3	2	Ha	No	Control	H-C	10	10	100	0
3	3	Ha	No	Control	H-C	10	10	100	0
3	4	Ha	No	Control	H-C	10	9	90	10
3	1	Ha	No	GHA Bb	H-G	10	7	70	30
3	2	Ha	No	GHA Bb	H-G	10	10	100	0
3	3	Ha	No	GHA Bb	H-G	10	10	100	0
3	4	Ha	No	GHA Bb	H-G	10	9	90	10
3	1	Ha	No	Native Bb	H-N	10	9	90	10
3	2	Ha	No	Native Bb	H-N	10	9	90	10
3	3	Ha	No	Native Bb	H-N	9	9	100	0
3	4	Ha	No	Native Bb	H-N	10	10	100	0
3	1	Ha	No	Mb	H-M	10	8	80	20
3	2	Ha	No	Mb	H-M	10	5	50	50
3	3	Ha	No	Mb	H-M	10	9	90	10
3	4	Ha	No	Mb	H-M	10	9	90	10
3	1	Ovn	No	Control	O-C	10	10	100	0
3	2	Ovn	No	Control	O-C	10	10	100	0
3	3	Ovn	No	Control	O-C	10	9	90	10
3	4	Ovn	No	Control	O-C	10	9	90	10
3	1	Ovn	No	GHA Bb	O-G	10	2	20	80
3	2	Ovn	No	GHA Bb	O-G	10	3	30	70
3	3	Ovn	No	GHA Bb	O-G	10	3	30	70
3	4	Ovn	No	GHA Bb	O-G	10	3	30	70
3	1	Ovn	No	Native Bb	O-N	10	3	30	70
3	2	Ovn	No	Native Bb	O-N	9	2	22.2222	77.7778
3	3	Ovn	No	Native Bb	O-N	10	4	40	60
3	4	Ovn	No	Native Bb	O-N	10	3	30	70
3	1	Ovn	No	Mb	O-M	10	4	40	60
3	2	Ovn	No	Mb	O-M	10	4	40	60
3	3	Ovn	No	Mb	O-M	10	3	30	70
3	4	Ovn	No	Mb	O-M	10	5	50	50
3	1	Ha	Yes	Control	HHC	10	6	60	40
3	2	Ha	Yes	Control	HHC	9	2	22.2222	77.7778
3	3	Ha	Yes	Control	HHC	10	3	30	70
3	4	Ha	Yes	Control	HHC	10	5	50	50
3	1	Ha	Yes	GHA Bb	HHG	10	6	60	40
3	2	Ha	Yes	GHA Bb	HHG	10	7	70	30
3	3	Ha	Yes	GHA Bb	HHG	10	4	40	60
3	4	Ha	Yes	GHA Bb	HHG	10	8	80	20
3	1	Ha	Yes	Native Bb	HHN	10	7	70	30
3	2	Ha	Yes	Native Bb	HHN	10	4	40	60
3	3	Ha	Yes	Native Bb	HHN	10	3	30	70
3	4	Ha	Yes	Native Bb	HHN	10	7	70	30
3	1	Ha	Yes	Mb	HHM	10	4	40	60
3	2	Ha	Yes	Mb	HHM	10	5	50	50
3	3	Ha	Yes	Mb	HHM	10	2	20	80
3	4	Ha	Yes	Mb	HHM	10	5	50	50
3	1	Ovn	Yes	Control	OHC	10	3	30	70
3	2	Ovn	Yes	Control	OHC	10	8	80	20
3	3	Ovn	Yes	Control	OHC	10	5	50	50
3	4	Ovn	Yes	Control	OHC	10	6	60	40
3	1	Ovn	Yes	GHA Bb	OHG	10	1	10	90
3	2	Ovn	Yes	GHA Bb	OHG	10	0	0	100
3	3	Ovn	Yes	GHA Bb	OHG	10	3	30	70
3	4	Ovn	Yes	GHA Bb	OHG	10	1	10	90
3	1	Ovn	Yes	Native Bb	OHN	10	2	20	80
3	2	Ovn	Yes	Native Bb	OHN	10	2	20	80
3	3	Ovn	Yes	Native Bb	OHN	10	0	0	100
3	4	Ovn	Yes	Native Bb	OHN	10	1	10	90
3	1	Ovn	Yes	Mb	OHM	10	0	0	100
3	2	Ovn	Yes	Mb	OHM	8	0	0	100
3	3	Ovn	Yes	Mb	OHM	10	0	0	100
3	4	Ovn	Yes	Mb	OHM	10	1	10	90
						1289
